# Supplementary material for: AMPK-Dependent YAP Inhibition Mediates the Protective Effect of Metformin against Obesity-Associated Endothelial Dysfunction and Inflammation
Source: Antioxidants (Basel). 2023 Aug 28;12(9):1681. doi: 10.3390/antiox12091681 (PMC10525300; doi:10.3390/antiox12091681)
Supplement: Supplementary file 1 [file antioxidants-12-01681-s001.zip]

Archive with 1 entries (1 files):
- antioxidants-2545010-supplementary.pdf
